# Supplementary material for: Effects of diet, habitat, and phylogeny on the fecal microbiome of wild African savanna (Loxodonta africana) and forest elephants (L. cyclotis)
Source: Ecol Evol. 2020 May 18;10(12):5637–50. doi: 10.1002/ece3.6305 (PMC7319146; doi:10.1002/ece3.6305)
Supplement: Supplementary file 3 — Table S1 [file ECE3-10-5637-s003.xlsx]

## Sheet: Supplementary Table 1
Supplementary Table 1: The average proportion of bacterial phyla and bacterial order for those phyla (n = 19) and orders (n = 58) within each of the elephant treatments: L. africana savanna (Laf:S), savanna with crop-raiding (Laf:S+CR), forest (Laf:F), forest with crop-raiding (Laf:F+CR), and L. cyclotis (Lcy:F). Proportion of Total Microbiome is the average proportion in which a phylum or order …
Bacterial Phyla	Proportion of Total Microbiome					Proportion within Phyla
Bacterial Order	L. africana				L. cyclotis	L. africana				L. cyclotis
	Laf:S	Laf:S+CR	Laf:F	Laf:F+CR	Lcy:F	Laf:S	Laf:S+CR	Laf:F	Laf:F+CR	Lcy:F
Actinobacteria	0.0026	0.0123	0.002	0.0032	0.0015
Actinomycetales	0.0006	0.0001	0.0002	0.0001	0.0003	0.2241	0.0119	0.0769	0.0278	0.201
Coriobacteriales	0.002	0.0122	0.0018	0.0031	0.0012	0.7759	0.9881	0.9231	0.9722	0.799
Armatimonadetes	0.0006	0.0021	0.0005	0.0006	0.0001
RB046	0.0006	0.0021	0.0005	0.0006	0.0001	1	1	1	1	1
Bacteroidetes	0.1984	0.291	0.218	0.2099	0.1365
Saprospirales	0		0.0005	0	0.0013	0.0001		0.0024	0.0001	0.0095
Bacteroidales	0.1882	0.2905	0.1277	0.177	0.097	0.9483	0.9983	0.5856	0.8431	0.7107
Cytophagales	0		0.001		0.0078	0.0001		0.0048		0.0568
Flavobacteriales	0.01	0.0005	0.0855	0.0328	0.0269	0.0506	0.0017	0.392	0.1562	0.1974
Sphingobacteriales	0.0002		0.0033	0.0001	0.0035	0.0009		0.0153	0.0006	0.0256
Chloroflexi	0.0024	0.001	0.0018	0.0012	0.001
Anaerolineales	0.0024	0.001	0.0018	0.0012	0.001	1	1	1	1	1
Cyanobacteria	0.0052	0.003	0.0016	0.0027	0.0055
Streptophyta	0.0007	0.0016	0.0003	0.0007	0.0028	0.1374	0.5288	0.1908	0.268	0.5107
YS2	0.0045	0.0014	0.0013	0.002	0.0027	0.8626	0.4712	0.8092	0.732	0.4893
Elusimicrobia	0	0.0001	0	0	0
Elusimicrobiales	0	0.0001	0	0	0	1	1	1	1	1
Euryarchaeota	0.0095	0.0274	0.0032	0.0093	0.0067
E2	0.0027	0.0095	0.0012	0.0023	0.0012	0.2809	0.3462	0.3721	0.2424	0.1742
Methanobacteriales	0.0006	0.0033	0.001	0.002	0.0001	0.0648	0.1197	0.3217	0.2162	0.011
Methanomicrobiales	0.0062	0.0147	0.001	0.005	0.0054	0.6543	0.5342	0.3062	0.5415	0.8148
Fibrobacteres	0.0022	0.0005	0.0001	0.0005	0.0004
Fibrobacterales	0.0022	0.0005	0.0001	0.0005	0.0004	1	1	1	1	1
Firmicutes	0.4693	0.3267	0.4509	0.4688	0.1654
Bacillales	0.2224	0.0673	0.2889	0.1842	0.0303	0.4739	0.2059	0.6406	0.3928	0.1831
Clostridiales	0.228	0.2407	0.1483	0.2704	0.1208	0.4857	0.7366	0.3289	0.5767	0.7304
Erysipelotrichales	0.0159	0.0124	0.0117	0.0134	0.0142	0.034	0.0381	0.0259	0.0285	0.0861
Lactobacillales	0.003	0.0064	0.002	0.0009	0.0001	0.0064	0.0195	0.0045	0.002	0.0004
Lentisphaerae	0.0159	0.0153	0.0045	0.0091	0.0325
Victivallales	0.0155	0.0145	0.0044	0.0087	0.0321	0.975	0.9465	0.9724	0.9591	0.988
Z20	0.0004	0.0008	0.0001	0.0004	0.0004	0.025	0.0535	0.0276	0.0409	0.012
Planctomycetes	0.0016	0.0005	0.0006	0.0005	0.0006
PeHg47			0					0.0222
Pirellulales	0.0016	0.0005	0.0006	0.0005	0.0006	1	1	0.9778	1	1
Proteobacteria	0.1842	0.1687	0.2426	0.1796	0.528
Aeromonadales	0.0002	0	0	0	0.0001	0.001	0.0002	0.0001	0.0001	0.0002
Alteromonadales	0		0		0.0003	0.0001		0.0001		0.0006
Bdellovibrionales			0		0.0001			0.0001		0.0003
Burkholderiales	0.0072	0.0034	0.0339	0.0041	0.0246	0.0389	0.0203	0.1397	0.0227	0.0465
Caulobacterales	0		0.0001	0	0.0007	0.0001		0.0004	0.0001	0.0014
Desulfovibrionales	0.0023	0.0026	0.001	0.0017	0.0008	0.0125	0.0153	0.0039	0.0095	0.0016
Enterobacteriales	0.032	0.154	0.0304	0.0412	0.014	0.1738	0.9124	0.1252	0.2291	0.0266
GMD14H09		0.0001	0	0			0.0005	0.0001	0.0002
Kiloniellales	0.0003	0.0002	0.0001	0.0001	0.0002	0.0018	0.0014	0.0003	0.0006	0.0003
Neisseriales	0		0.0001	0	0.0003	0.0002		0.0005	0.0001	0.0006
Oceanospirillales					0.0031					0.0059
Pasteurellales	0	0		0.0001	0	0.0002	0.0002		0.0004	0.0001
PHOS-HD29	0	0.0001	0	0.0001	0.0002	0.0001	0.0003	0.0001	0.0004	0.0003
Pseudomonadales	0.1409	0.0075	0.1705	0.1314	0.4558	0.7651	0.0445	0.7029	0.7313	0.8633
RF32	0.0006	0.0003	0.0002	0.0001	0.0002	0.0031	0.0017	0.0008	0.0006	0.0003
Rhizobiales		0.0001	0.0001	0	0.0003		0.0005	0.0003	0.0001	0.0006
Rhodobacterales	0		0.002	0.0001	0.0011	0.0002		0.0082	0.0005	0.0021
Rickettsiales	0.0002	0.0003	0.0001	0.0001	0.0001	0.0013	0.0019	0.0002	0.0007	0.0001
Sphingomonadales			0		0.0001			0.0001		0.0002
Spirobacillales	0.0001									0.0007
Tremblayales		0.0001	0	0.0005	0.0001		0.0005	0.0001	0.0027	0.0002
Xanthomonadales	0.0002	0	0.0042	0.0002	0.0258	0.0011	0.0002	0.0172	0.001	0.0488
Spirochaetes	0.0271	0.0481	0.0245	0.0368	0.0195
[Leptospirales]					0.0003					0.0143
PL-11B10	0.0002	0.0088	0.0135	0.011	0.001	0.006	0.1833	0.551	0.298	0.052
Spirochaetales	0.027	0.0393	0.011	0.0258	0.0182	0.994	0.8167	0.449	0.702	0.9337
Synergistetes	0.0015	0.006	0.0024	0.0016	0.0004
Synergistales	0.0015	0.006	0.0024	0.0016	0.0004	1	1	1	1	1
Tenericutes	0.0076	0.0116	0.0079	0.0139	0.0105
Acholeplasmatales	0.0003	0.0002	0.0003	0.0004	0.0003	0.0448	0.0151	0.0348	0.0307	0.0309
Anaeroplasmatales	0.0001	0.0033	0.0015	0.005	0.001	0.0195	0.2821	0.188	0.3595	0.0926
ML615J-28	0.0016	0.0007	0.0013	0.0031	0.0014	0.2064	0.0605	0.169	0.2205	0.1298
Mycoplasmatales	0.0019	0.002	0.0006	0.0014	0.0049	0.2473	0.1713	0.0727	0.101	0.4681
RF39	0.0036	0.0055	0.0042	0.004	0.0029	0.482	0.471	0.5355	0.2883	0.2786
Verrucomicrobia	0.0719	0.0855	0.0393	0.0622	0.0916
Cerasicoccales			0		0.0015			0.0003		0.0168
Pedosphaerales	0.0016	0.0008	0.0005	0.0013	0.0039	0.0224	0.0093	0.0134	0.0203	0.043
WCHB1-41	0.0703	0.0847	0.0387	0.061	0.0861	0.9776	0.9907	0.9863	0.9797	0.9401
