# Supplementary material for: Effects of diet, habitat, and phylogeny on the fecal microbiome of wild African savanna (Loxodonta africana) and forest elephants (L. cyclotis)
Source: Ecol Evol. 2020 May 18;10(12):5637–50. doi: 10.1002/ece3.6305 (PMC7319146; doi:10.1002/ece3.6305)
Supplement: Supplementary file 4 — Table S2 [file ECE3-10-5637-s004.xlsx]

## Sheet: Supplementary Table 2
Supplementary Table 2: The Core Microbiome consists of bacterial orders that are found in 100% of individuals in a treatment group. Bolded orders are those found in 100% of at least one treatment group. Cells in green indicate 100% frequency for that group. To analyze the core microbiome at the species level, we compared L. cyclotis without individual M10 who represented a drastic shift in microb…
	Phylogeny					Agriculture			Habitat
	All L. cyclotis	L. cyclotis no M10	L. africana	All L. africana		Crop-Raiders	Non-Crop-Raiders		Forest	Savanna
	Lcy:F	Lcy:F without M10	Laf:F	Laf:F, Laf:F+CR, Laf:S, Laf:S+CR		Laf:F+CR, Laf:S+CR	Laf:F, Laf:S		Laf:F, Laf:F+CR	Laf:S, Laf:S+CR
Acholeplasmatales	0.583333	0.545455	0.714286	0.6		0.615385	0.590909		0.65	0.533333
Actinomycetales	0.333333	0.272727	0.714286	0.6		0.384615	0.727273		0.5	0.733333
Aeromonadales	0.416667	0.454545	0.142857	0.257143		0.153846	0.318182		0.15	0.4
Alteromonadales	0.166667	0.0909091	0.142857	0.0571429		0	0.0909091		0.05	0.0666667
Anaerolineales	0.916667	1	1	1		1	1		1	1
Anaeroplasmatales	0.916667	1	0.857143	0.771429		0.923077	0.681818		0.9	0.6
Bacillales	1	1	1	1		1	1		1	1
Bacteroidales	1	1	1	1		1	1		1	1
Bdellovibrionales	0.166667	0.0909091	0.142857	0.0285714		0	0.0454545		0.05	0
Burkholderiales	1	1	1	1		1	1		1	1
Caulobacterales	0.25	0.181818	0.285714	0.142857		0.0769231	0.181818		0.15	0.133333
Cerasicoccales	0.166667	0.0909091	0.142857	0.0285714		0	0.0454545		0.05	0
Clostridiales	1	1	1	1		1	1		1	1
Coriobacteriales	0.916667	1	0.857143	0.971429		1	0.954545		0.95	1
Cytophagales	0.75	0.727273	0.428571	0.114286		0	0.181818		0.15	0.0666667
Desulfovibrionales	0.916667	1	1	1		1	1		1	1
E2	0.916667	1	0.714286	0.942857		1	0.909091		0.9	1
Elusimicrobiales	0.166667	0.181818	0.142857	0.171429		0.230769	0.136364		0.2	0.133333
Enterobacteriales	0.916667	1	1	1		1	1		1	1
Erysipelotrichales	1	1	1	1		1	1		1	1
Fibrobacterales	0.583333	0.636364	0.285714	0.828571		0.923077	0.772727		0.7	1
Flavobacteriales	1	1	1	1		1	1		1	1
GMD14H09	0	0	0.142857	0.142857		0.230769	0.0909091		0.2	0.0666667
Kiloniellales	0.5	0.545455	0.428571	0.571429		0.538462	0.590909		0.5	0.666667
Lactobacillales	0.333333	0.272727	1	0.914286		0.846154	0.954545		0.9	0.933333
Leptospirales	0.583333	0.636364	0	0		0	0		0	0
Methanobacteriales	0.5	0.545455	0.857143	0.942857		1	0.909091		0.95	0.933333
Methanomicrobiales	0.916667	1	1	1		1	1		1	1
ML615J-28	0.916667	1	1	1		1	1		1	1
Mycoplasmatales	0.833333	0.909091	0.857143	0.942857		0.923077	0.954545		0.9	1
Neisseriales	0.75	0.727273	0.571429	0.228571		0.230769	0.227273		0.35	0.0666667
Oceanospirillales	0.333333	0.272727	0	0		0	0		0	0
Pasteurellales	0.0833333	0.0909091	0	0.285714		0.461538	0.181818		0.3	0.266667
Pedosphaerales	0.916667	1	0.571429	0.8		0.846154	0.772727		0.75	0.866667
PeHg47	0	0	0.142857	0.0285714		0	0.0454545		0.05	0
PHOS-HD29	0.333333	0.363636	0.142857	0.228571		0.307692	0.181818		0.25	0.2
Pirellulales	0.916667	1	0.857143	0.914286		0.923077	0.909091		0.9	0.933333
PL-11B10	0.25	0.272727	1	0.714286		0.923077	0.590909		0.95	0.4
Pseudomonadales	1	1	1	1		1	1		1	1
RB046	0.416667	0.454545	0.714286	0.914286		1	0.863636		0.9	0.933333
RF32	0.5	0.545455	0.428571	0.571429		0.461538	0.636364		0.45	0.733333
RF39	0.916667	1	1	1		1	1		1	1
Rhizobiales	0.25	0.181818	0.285714	0.114286		0.0769231	0.136364		0.15	0.0666667
Rhodobacterales	0.833333	0.818182	0.714286	0.314286		0.307692	0.318182		0.45	0.133333
Rickettsiales	0.25	0.272727	0.428571	0.485714		0.384615	0.545455		0.4	0.6
Saprospirales	0.5	0.454545	0.571429	0.228571		0.0769231	0.318182		0.25	0.2
Sphingobacteriales	0.583333	0.545455	0.857143	0.342857		0.230769	0.409091		0.45	0.2
Sphingomonadales	0.0833333	0	0.285714	0.0571429		0	0.0909091		0.1	0
Spirobacillales	0	0	0	0.0285714		0	0.0454545		0	0.0666667
Spirochaetales	1	1	1	1		1	1		1	1
Streptophyta	1	1	1	0.942857		0.923077	0.954545		0.95	0.933333
Synergistales	0.916667	1	0.857143	0.942857		0.923077	0.954545		0.9	1
Tremblayales	0.25	0.272727	0.142857	0.257143		0.538462	0.0909091		0.4	0.0666667
Victivallales	1	1	1	1		1	1		1	1
WCHB1-41	1	1	1	1		1	1		1	1
Xanthomonadales	0.916667	0.909091	0.714286	0.428571		0.384615	0.454545		0.5	0.333333
YS2	0.916667	1	1	1		1	1		1	1
Z20	0.5	0.545455	0.571429	0.8		0.692308	0.863636		0.65	1
